# Supplementary material for: Role of Plasma-Derived Exosomal MicroRNAs in Mediating Type 2 Diabetes Remission
Source: Nutrients. 2025 Jul 27;17(15):2450. doi: 10.3390/nu17152450 (PMC12348826; doi:10.3390/nu17152450)
Supplement: Supplementary file 1 [file nutrients-17-02450-s001.zip]

Archive with 1 entries (1 files):
- nutrients-3755919-supplementary.pdf
